# Supplementary material for: Cervical Vestibular Evoked Myogenic Potentials in Benign Paroxysmal Positional Vertigo: A Systematic Review and Meta-Analysis
Source: Front Neurol. 2019 Oct 1;10:1043. doi: 10.3389/fneur.2019.01043 (PMC6779767; doi:10.3389/fneur.2019.01043)
Supplement: Supplementary file 2 [file Data_Sheet_2.zip]

Archive with 41 entries (40 files):
- supplement figures/
- supplement figures/Supplement figure 22.jpg
- supplement figures/Supplement figure 24.jpg
- supplement figures/Supplement figure 20.jpg
- supplement figures/Supplement figure 21.jpg
- supplement figures/Supplement figure 25.jpg
- supplement figures/Supplement figure 26.jpg
- supplement figures/Supplement figure 27.jpg
- supplement figures/Supplement figure 28.jpg
- supplement figures/Supplement figure 29.jpg
- supplement figures/Supplement figure 30.jpg
- supplement figures/Supplement figure 31.jpg
- supplement figures/Supplement figure 32.jpg
- supplement figures/Supplement figure 34.jpg
- supplement figures/Supplement figure 35.jpg
- supplement figures/Supplement figure 36.jpg
- supplement figures/Supplement figure 37.jpg
- supplement figures/Supplement figure 38.jpg
- supplement figures/Supplement figure 23.jpg
- supplement figures/Supplement figure 39.jpg
- supplement figures/Supplement figure 40.jpg
- supplement figures/Supplement figure 33.jpg
- supplement figures/Supplement figure 8.jpg
- supplement figures/Supplement figure 1 .jpg
- supplement figures/Supplement figure 2.jpg
- supplement figures/Supplement figure 3.jpg
- supplement figures/Supplement figure 4.jpg
- supplement figures/Supplement figure 5.jpg
- supplement figures/Supplement figure 6.jpg
- supplement figures/Supplement figure 7.jpg
- supplement figures/Supplement figure 9.jpg
- supplement figures/Supplement figure 10.jpg
- supplement figures/Supplement figure 11.jpg
- supplement figures/Supplement figure 12.jpg
- supplement figures/Supplement figure 13.jpg
- supplement figures/Supplement figure 14.jpg
- supplement figures/Supplement figure 15.jpg
- supplement figures/Supplement figure 16.jpg
- supplement figures/Supplement figure 17.jpg
- supplement figures/Supplement figure 18.jpg
- supplement figures/Supplement figure 19.jpg
